# Supplementary material for: Nicotine exposure of male mice produces behavioral impairment in multiple generations of descendants
Source: PLoS Biol. 2018 Oct 16;16(10):e2006497. doi: 10.1371/journal.pbio.2006497 (PMC6191076; doi:10.1371/journal.pbio.2006497)
Supplement: S1 Table — (XLSX) [file pbio.2006497.s001.xlsx]

## Sheet: S1_Table
	(ng/mg protein)			DOPAMINE	DOPAC	HVA	DOPAC/DA	HVA/DA	NE
	Orbitofrontal cortex	Male	F1 Water	45.19 ± 12.57	5.13 ± 0.99	8.76 ± 1.13	0.26 ± 0.10	0.75 ± 0.50	10.10 ± 0.87
			F1 Nicotine	30.24 ± 13.59	4.83 ± 1.62	7.71 ± 1.76	0.33 ± 0.14	0.83 ± 0.51	10.84 ± 0.53
		Female	F1 Water	12.60 ± 4.52	3.36 ± 0.73	6.06 ± 0.88	0.45 ± 0.15	1.21 ± 0.66	9.71 ± 0.64
			F1 Nicotine	3.36 ± 1.39	2.31 ± 1.09	4.19 ± 0.88	0.57 ± 0.24	1.77 ± 0.96	10.92 ± 0.80
	Frontal cortex	Male	F1 Water	0.94 ± 0.13	levels too low	1.44 ± 0.08	levels too low	1.46 ± 0.40	15.07 ± 1.06
			F1 Nicotine	0.79 ± 0.12	levels too low	1.24 ± 0.21	levels too low	1.65 ± 0.24	12.02 ± 0.51
		Female	F1 Water	0.84 ± 0.09	levels too low	0.90 ± 0.14	levels too low	0.90 ± 0.20	11.78 ± 0.48
			F1 Nicotine	0.85 ± 0.09	levels too low	0.89 ± 0.09	levels too low	1.01 ± 0.26	12.62 ± 0.39
	Dorsal Striatum	Male	F1 Water	230.90 ± 9.54	16.36 ± 0.96	27.96 ± 1.42	0.07 ± 0.01	0.12± 0.01	levels too low
			F1 Nicotine	176.20 ± 14.32	13.43 ± 0.78	22.93 ± 1.13	0.08 ± 0.00	0.13 ± 0.01	levels too low
		Female	F1 Water	216.00 ± 11.14	16.66 ± 0.85	26.17 ± 1.11	0.08 ± 0.00	0.12 ± 0.00	levels too low
			F1 Nicotine	214.70 ± 7.56	15.29 ± 0.30	24.41 ± 0.94	0.07 ± 0.00	0.11 ± 0.01	levels too low
