# Supplementary material for: Nicotine exposure of male mice produces behavioral impairment in multiple generations of descendants
Source: PLoS Biol. 2018 Oct 16;16(10):e2006497. doi: 10.1371/journal.pbio.2006497 (PMC6191076; doi:10.1371/journal.pbio.2006497)
Supplement: S2 Table — (XLSX) [file pbio.2006497.s002.xlsx]

## Sheet: S2_Table
	Dopamine Receptor	Male	t(df)	Female	t(df)
	D1R Water	11.28±1.86 x 10-7	t(7)= 1.745	33.95±5.45 x 10-7	t(7)= 1.745
	Nicotine	7.98±0.86 x 10-7		33.78±3.00 x 10-7
	D2R Water	10.51±2.84 x 10-6	t(7)= 2.124	6.13±2.02 x 10-6	t(7)= 2.214
	Nicotine	3.99±1.91 x 10-6		10.30±3.87 x 10-6
	D3R Water	3.56±1.23 x 10-6	t(7)= 0.5842	1.91±0.53 x 10-8	t(5)= 0.9693
	Nicotine	2.55±1.19 x 10-6		1.15±0.56 x 10-8
	D4R Water	11.08±2.89 x 10-8	t(5)= 1.849	7.27±2.02 x 10-8	t(5)= 1.849
	Nicotine	5.28±1.69 x 10-8		4.15±0.55 x 10-8
	D5R Water	33.13±2.83 x 10-9	t(6)= 0.492	22.05±4.26 x 10-8	t(6)= 0.492
	Nicotine	37.28±7.12 x 10-9		23.63±0.69x 10-8
