# Supplementary material for: Nicotine exposure of male mice produces behavioral impairment in multiple generations of descendants
Source: PLoS Biol. 2018 Oct 16;16(10):e2006497. doi: 10.1371/journal.pbio.2006497 (PMC6191076; doi:10.1371/journal.pbio.2006497)
Supplement: S1 Data — (XLSX) [file pbio.2006497.s005.xlsx]

## Sheet: Figure 1
	Fig 1B						Fig 1C						Fig 1D
		Water		Nicotine				Water		Nicotine				Water		Nicotine
		Male	Female	Male	Female			Male	Female	Male	Female			Male	Female	Male	Female
		5961	10743	6256	6238			71.6001	62.1422	45.2381	67.64			73.913	57.6923	76.1905	75
		7020	10228	3956	7192			53.7835	68.8808	42.8571	34.78			60	56.25	57.1429	67.5
		4242	5060	4534	9394			66.8043	69.8783	52.3809	39.13			71.4286	61.2903	61.7647	57.8947
		5348	9007	7436	7641			51.9326	52.8422	53.3333	27.27			72.2222	61.5385	66.6667	69.3878
		5550	9036	12826	23227			68.6728	39.3867	42.8571	42.85			60	65	76.9231	52.1739
		5286	20977	10216	20824			78.2956	52.0705	51.8518	70			80	67.8571	75	60.7143
		5052	9003	21218	18331			65.4358	47.568	44	46.66			78.125	80	62.963	76.1905
		6422	7452	7880	22022			54.3953	70.141	36.92	67.212			67.7419	80.4878	67.6471	57.1429
		7502	15655	15277	14177			61.48	66.1912		59.0368			68.421	65.2174	50	61.7647
		4252	6786	9083	13936			56.9	54.9171		72.456			67.6471	70.2703	70.2128	66.6667
		5130	9520	6316	17304				53.3531					47.0588		47.3684
		3649	9524	17078			MEAN	62.93	57.9428	46.1798	52.7035			69.5652		76.5957
		3825	6941				STD	8.70151	10.1943	5.79731	16.4958					65.8388
		3855					SEM	2.75166	3.07371	2.04966	5.21644		MEAN	68.0102	66.5604	65.7164	64.4435
		1805											STD	8.94637	8.38133	9.7684	7.85969
		8946											SEM	2.58259	2.65041	2.70927	2.48545
		8018
		9925
	MEAN	5655	9995	10173	14571
	STD	2041.99	4153.58	5371.37	6248.39
	SEM	481.301	1152	1550.58	1883.96
	Fig 1E
	Male Water									MEAN	STD	SEM		Male Nicotine												MEAN	STD	SEM
	AL 1	194	82.5	152.5	155	230	30	160	140	143	62.257	22.0112		AL 1	168.5	240	91	170	197	222	73	30	130	178.5	94.5	144.955	66.376	20.0131
	AL 2	122	107.5	144	45	240	72.5	80	29	105	66.6532	23.5654		AL 2	240	240	111.5	152.5	111	155.5	99.5	84	85	110	26.5	128.682	64.9801	19.5922
	AL 3	71	46	50	38.5	240	31	24	25	65.6875	72.0937	25.489		AL 3	75.5	63.5	94.5	74.5	51	30.5	66	26	26	84.5	30.5	56.5909	25.0897	7.56482
	AL 4	25	36.5	28	25.5	240	88	45	23.5	63.9375	74.2666	26.2572		AL 4	37.5	70.5	25	31	15.5	39	67.5	67	31	15	35.5	39.5	20.1308	6.06967
	AL 5	80.5	13.5	13	24	163	17.5	18.5	20.5	43.8125	53.035	18.7507		AL 5	6.5	56.5	14	72.5	7	14	17	27.5	29	47.5	42.5	30.3636	21.7693	6.56371
	AL 6	20	28.5	35.5	23.5	20.5	12.5	10.5	16	20.875	8.29264	2.93189		AL 6	8.5	13	68	32	5.5	7	5.5	23	7	7	63.5	21.8182	23.2844	7.02051
	AL 7	11.5	47	30	48.5	17	14	19	14.5	25.1875	14.9975	5.30241		AL 7	12	38.5	31	35	11.5	19.5	6	12	27.5	8.5	30	21.0455	11.6672	3.51778
	AL 8	24.5	22	17	19.5	32.5	5.5	7.5	13	17.6875	8.96397	3.16924		AL 8	6.5	34.5	50	11.5	21	26	4.5	14.5	16.5	5.5	20.5	19.1818	13.7391	4.1425
	AL 9	26	18	28.5	34	24	7.5	26.5	16.5	22.625	8.27971	2.92732		AL 9	5	19.5	9.5	8	26	36	4	50	30	10.5	6.5	18.6364	15.0982	4.55227
	AL 10	10	18	11	44.5	9	35	17	7.5	19	13.5673	4.79676		AL 10	16	13	19	5	9.5	15	5.5	17	8	7	21	12.3636	5.63955	1.70039
	Female Water									MEAN	STD	SEM		Female Nicotine												MEAN	STD	SEM
	AL 1	21.5	81	235	240	133	67.5	111	122.5	126.438	77.0243	27.2322		AL 1	180	83.5	66.5	56.5	240	74.5	67.5	16	108.5	75.5	130	99.8636	62.9456	18.9788
	AL 2	182	16.5	34	56	63.5	20	21.5	81.5	59.375	54.8008	19.375		AL 2	84.5	90.5	82.5	159	240	116	70	240	36	184	36	121.682	73.8584	22.2691
	AL 3	39.5	42.5	132	37	14	19	28.5	61	46.6875	37.4394	13.2368		AL 3	103.5	68.5	37	59.5	240	62	26.5	66.5	56	61.5	42	74.8182	58.3002	17.5782
	AL 4	34	25.5	42	19.5	33.5	43.5	36.5	27	32.6875	8.26757	2.92303		AL 4	85	18.5	40.5	43	74.5	39	29.5	210	18.5	20.5	28	55.1818	55.8114	16.8278
	AL 5	38.5	27	19	25	7	36.5	52	15.5	27.5625	14.3687	5.08011		AL 5	56.5	120	15	28	98.5	43	9	112	27	21.5	26.5	50.6364	40.579	12.235
	AL 6	31.5	52.5	17	25.5	29	61	51.5	12.5	35.0625	17.8214	6.30082		AL 6	17.5	28	125	21	56.5	24	5	100	8	54.5	9.5	40.8182	39.682	11.9646
	AL 7	14	24	10	9.5	18	28.5	38.5	5	18.4375	11.2518	3.97811		AL 7	75.5	15.5	65	14.5	7	39	11.5	97.5	38	8.5	8	34.5455	31.6816	9.55236
	AL 8	38	13.5	31.5	15.5	12.5	8.5	17	15.5	19	10.2015	3.60679		AL 8	60.5	21.5	38	20.5	7.5	16.5	6	24.5	30.5	25.5	11	23.8182	15.5327	4.68327
	AL 9	21	20	35	8.5	7.5	28.5	40.5	10.5	21.4375	12.4253	4.39301		AL 9	107	16.5	31.5	14.5	16	9	17	26	16	12	7.5	24.8182	28.1187	8.47812
	AL 10	23.5	18	13.5	21.5	8	39.5	142.5	7.5	34.25	44.9174	15.8807		AL 10	16	11.5	84.5	26.5	16	52	11.5	20	8.5	8.5	15.5	24.5909	23.3579	7.04267
	Fig 1F
	Male Water									MEAN	STD	SEM		Male Nicotine												MEAN	STD	SEM
	AL 1	21.5	14.5	24	21	24.5	2	13	16.5	17.125	7.45343	2.63518		AL 1	12.5	20.5	7.5	15.5	22	22.5	3.5	3	21.5	34.5	16.5	16.3182	9.38156	2.82865
	AL 2	11.5	13.5	41.5	6.5	6	6.5	10	3.5	12.375	12.2146	4.31851		AL 2	20	13	6.5	9.5	6.5	15	15	7.5	10	16.5	3	11.1364	5.16764	1.5581
	AL 3	11	7	24.5	5.5	26.5	1.5	2	5.5	10.4375	9.7667	3.45305		AL 3	12	6.5	8	13	4.5	6.5	15.5	2.5	4	12.5	6	8.27273	4.28581	1.29222
	AL 4	3.5	3	7.5	2	26	11.5	4	1	7.3125	8.27189	2.92455		AL 4	3.5	9.5	2	3.5	1	8.5	5.5	6.5	2.5	3.5	7	4.81818	2.76833	0.834682
	AL 5	9.5	2	1.5	2	22	2.5	1	2	5.3125	7.26998	2.57033		AL 5	0.5	11	0.5	7.5	0	3	1.5	5.5	4	6	12.5	4.72727	4.26242	1.28517
	AL 6	2.5	2.5	10	1.5	1.5	0	0.5	1	2.4375	3.17847	1.12376		AL 6	1	1	5	3	0	0	0	2.5	0.5	1.5	13	2.5	3.80789	1.14812
	AL 7	1.5	6	13.5	3.5	2	1.5	1	2.5	3.9375	4.1785	1.47732		AL 7	1.5	12.5	6	2.5	1.5	3	0	3	5.5	3	17.5	5.09091	5.3048	1.59946
	AL 8	6.5	1.5	7.5	3	6	0	0	1	3.1875	3.05821	1.08124		AL 8	0	7	2.5	0	1.5	6	0	3.5	2.5	0	4	2.45455	2.4845	0.749104
	AL 9	8.5	2	10.5	6	3.5	0	3	1.5	4.375	3.64251	1.28782		AL 9	0	5.5	0	0	3.5	6	0.5	8.5	3	0.5	1.5	2.63636	2.93335	0.884438
	AL 10	1	3.5	5	2.5	0.5	3	1.5	0	2.125	1.68502	0.595744		AL 10	2	3	2	0	3	0.5	0.5	1.5	0	0.5	8.5	1.95455	2.43367	0.733778
	Female Water									MEAN	STD	SEM		Female Nicotine												MEAN	STD	SEM
	AL 1	0.5	14	30.5	28	13	12	12.5	16.5	15.875	9.53096	3.3697		AL 1	10	14	7.5	8	6	14.5	5.5	1.5	9.5	16.5	18	10.0909	5.11282	1.54157
	AL 2	25	4	3	13.5	17	6.5	5	6	10	7.78735	2.75324		AL 2	9.5	22.5	12.5	20.5	0.5	20	19	23.5	6	24	5	14.8182	8.41508	2.53724
	AL 3	6.5	6	3.5	2.5	1.5	7	4.5	9	5.0625	2.51336	0.888606		AL 3	11	12	4	20	3	6	2.5	5.5	6	12.5	6	8.04545	5.27946	1.59182
	AL 4	12.5	3.5	4	3	8	9.5	3.5	3	5.875	3.64251	1.28782		AL 4	12.5	2	4	12.5	9.5	10.5	6.5	17	3	3	2.5	7.54545	5.12081	1.54398
	AL 5	14.5	6	3	3	1	8	8.5	2.5	5.8125	4.43152	1.56678		AL 5	12.5	14	2	4	0.5	12.5	2	17	7	6	2	7.22727	5.79812	1.7482
	AL 6	12.5	10.5	2.5	3	6.5	16.5	7	5	7.9375	4.87294	1.72284		AL 6	2	4.5	7	5	6	3.5	1	15.5	0.5	8	1	4.90909	4.33485	1.30701
	AL 7	5	3	0.5	0.5	1.5	7	5	1	2.9375	2.47036	0.873404		AL 7	18.5	2.5	2.5	3.5	1	5	1	13.5	9	0	1.5	5.27273	5.94712	1.79312
	AL 8	20	3.5	4	1.5	2.5	2	1.5	4.5	4.9375	6.19007	2.18852		AL 8	19.5	5	3	5.5	0	5	1	6	10	6.5	1	5.68182	5.42804	1.63662
	AL 9	10.5	5	7.5	1.5	0.5	8	6	1	5	3.68394	1.30247		AL 9	17.5	8	4	3.5	2.5	2.5	2.5	6	2	2.5	0	4.63636	4.76493	1.43668
	AL 10	11	4	2.5	2.5	0.5	7.5	11	1.5	5.0625	4.21255	1.48936		AL 10	3	0	3.5	8.5	0.5	7.5	2.5	3	1	0.5	1.5	2.86364	2.8026	0.845015
	Fig 1G							Fig 1H
		Water		Nicotine					Water		Nicotine
		Male	Female	Male	Female				Male	Female	Male	Female
		51	28.5	85.5	56.5				5	9	21.5	9.5
		124	-12.5	91.5	118.5				18	-1.5	14	16
		89.5	21	181.5	85.5				12	3	18	30.5
		55.5	55.5	63.5	30.5				7	8.5	12.5	13.5
		37	33.5	88	45.5				6	-2.5	10.5	6
		14	14.5	132	64				5	2.5	27.5	16.5
		24	15	135.5	23				3	7.5	13.5	12
		65.5	1	208	-14				9.5	6.5	34	6.5
				168	42.5						14	22.5
				70.5	73						8	14.5
				110.5	-22						7	7
	MEAN	57.5625	19.5625	121.318	45.7273			MEAN	8.1875	4.125	16.4091	14.0455
	STD	35.8394	20.6561	47.911	41.2125			STD	4.86927	4.46214	8.30909	7.40761
	SEM	12.6711	7.30303	14.4457	12.426			SEM	1.72155	1.57761	2.50528	2.23348
