# Supplementary material for: Nicotine exposure of male mice produces behavioral impairment in multiple generations of descendants
Source: PLoS Biol. 2018 Oct 16;16(10):e2006497. doi: 10.1371/journal.pbio.2006497 (PMC6191076; doi:10.1371/journal.pbio.2006497)
Supplement: S2 Data — (XLSX) [file pbio.2006497.s006.xlsx]

## Sheet: Fig 2
	Fig 2A						Fig 2B						Fig 2C						Fig 2D						Fig 2E
		Water		Nicotine				Water		Nicotine				Water		Nicotine				Water		Nicotine				Water		Nicotine
		Male	Female	Male	Female			Male	Female	Male	Female			Male	Female	Male	Female			Male	Female	Male	Female			Male	Female	Male	Female
		206.99	201.09	151.66	238.23			14.78	17.47	12.73	15.92			25.99	27.11	24.75	24.48			24.48	14.55	10.02	15.7			15.83	11.59	10.51	11.07
		229.52	236.56	171.71	194.02			17.22	16.3	15.15	15.43			32.76	27.62	23.19	26.63			26.63	16.05	13.03	11.17			13.74	10.26	13.15	12.74
		254.02	183.03	133.54	192.65			13.05	13.89	10.01	15.98			25.69	21.75	18.58	21.98			21.98	12.14	6.94	13.37			12.92	12.52	13.21	13.27
		257.82	192.05	224.1	228.61			17.35	14.93	13.74	14.07			25.37	23.96	24.44	21.39			21.39	11.06	12.27	15.09			14.94	12.96	10.69	12.07
		235.86	248.34	211.86	221.9			19.84	19.67	15.07	15.57			32.12	27.73	25.88	25.16			25.16	17.64	10.85	14.43			13.16	12.81	12.99	12.79
		201.33	235.22	164.36	212.9			15.93	17.67	13.85	14.77			25.82	28.84	20.73	26.83			26.83	16.31	10.6	12.46			19.84	10.52	11.56	13.78
	MEAN	230.923	216.048	176.205	214.718		MEAN	16.3617	16.655	13.425	15.29		MEAN	27.9583	26.1683	22.9283	24.4117		MEAN	24.4117	14.625	10.6183	13.7033		MEAN	15.0717	11.7767	12.0183	12.62
	STD	23.3743	27.2797	35.067	18.5262		STD	2.34382	2.07517	1.90298	0.738891		STD	3.48331	2.71916	2.76134	2.29684		STD	2.29684	2.56321	2.12067	1.70366		STD	2.58406	1.1777	1.25654	0.95041
	SEM	9.54253	11.1369	14.316	7.56327		SEM	0.956861	0.847183	0.77689	0.301651		SEM	1.42205	1.11009	1.12731	0.937683		SEM	0.937683	1.04642	0.865761	0.695517		SEM	1.05494	0.480796	0.512981	0.388003
	Fig 2F						Fig 2G						Fig 2H						Fig 2I						Fig 2J
		Water		Nicotine				Water		Nicotine				Water		Nicotine				Water		Nicotine				Water		Nicotine
		Male	Female	Male	Female			Male	Female	Male	Female			Male	Female	Male	Female			Male	Female	Male	Female			Male	Female	Male	Female
		3.13e-05	6.49e-06	1.25e-05	9.63e-06			0.00119	0.000199	0.000523	0.000253			5.93e-07	8.4e-07	6.4e-07	1.24e-06			2.87e-07	1.01e-07	1.58e-07	5.3e-08			8.71e-08	8.89e-08	5.02e-08	1.35e-07
		1.46e-05	4.4e-06	1.16e-05	8.99e-06			0.000504	0.000136	0.00034	0.000248			1.05e-06	6.48e-07	2.19e-07	2.66e-07			2.41e-07	1.99e-07	1.08e-07	4.84e-08			2.45e-08	8.52e-08	5.6e-08	1.86e-07
		2.1e-05	7.39e-06	1.27e-05	1.35e-05			0.000708	0.000248	0.000466	0.000277			1.18e-06	1.64e-07	9.35e-07	4.05e-07			2.66e-07	4.94e-08	1.2e-07	4.06e-08			5.21e-08	1.28e-07	5.39e-08	1.73e-07
			7.11e-06	5.33e-06	5.64e-06				0.000261	0.000246	0.000204			5.78e-07	8.53e-07	6.55e-07	1.34e-06				7.72e-08	1.38e-07	3.6e-08				1.02e-07	5.59e-08	3.19e-07
				6.82e-06						0.000371				8.35e-07					MEAN	2.64e-07	1.0665e-07	1.28667e-07	4.73333e-08		MEAN	1.10367e-07	2.01725e-07	1.07367e-07	3.67917e-07
	MEAN	2.23e-05	6.3475e-06	9.79e-06	9.44e-06		MEAN	0.000800667	0.000211	0.0003892	0.0002455		MEAN	8.472e-07	6.2625e-07	6.1225e-07	8.1275e-07		STD	2.3029e-08	6.50777e-08	2.18174e-08	7.63588e-09		STD	3.13728e-08	1.93739e-08	2.7117e-09	8.01431e-08
	STD	8.42556e-06	1.3517e-06	3.45691e-06	3.22295e-06		STD	0.000352263	5.66804e-05	0.000108465	3.04248e-05		STD	2.68849e-07	3.22104e-07	2.9519e-07	5.55497e-07		SEM	1.32958e-08	3.25388e-08	1.09087e-08	3.81794e-09		SEM	1.81131e-08	9.68697e-09	1.35585e-09	4.00716e-08
	SEM	4.8645e-06	6.7585e-07	1.54598e-06	1.61147e-06		SEM	0.000203379	2.83402e-05	4.85071e-05	1.52124e-05		SEM	1.20233e-07	1.61052e-07	1.47595e-07	2.77748e-07
	Fig 2K					Fig 2L
						Water					Nicotine
		Water	Nicotine			D1R	D2R	D3R	D4R	D5R	D1R	D2R	D3R	D4R	D5R
		1.08	1.63			1.18	0.47	8.61078	3.1	3.95659	1.4	0.39	11.6245	6	2.60828
		0.86	2.16			0.7	0.74	9.46522	4	3.15195	1.9	0.27	8.9253	3.7	1.36058
		1.14	1.66			1.48	0.45	8.41883	4.55	2.3026	1.7	0.22	16.9668	6.8	2.42393
		1.01	1.59								1.03	0.27	7.42451	5.35	2.60451
											1.42	0.29	13.4296	5.14
	MEAN	1.0225	1.76		MEAN	1.12	0.553333	8.83161	3.88333	3.13705	1.49	0.288	11.6741	5.398	2.24933
	STD	0.120658	0.268204		STD	0.393446	0.161967	0.55705	0.732006	0.827097	0.330454	0.0626099	3.76538	1.14892	0.598708
	SEM	0.060329	0.134102		SEM	0.227156	0.0935117	0.321613	0.422624	0.477525	0.147784	0.028	1.68393	0.513813	0.299354
