# Supplementary material for: Nicotine exposure of male mice produces behavioral impairment in multiple generations of descendants
Source: PLoS Biol. 2018 Oct 16;16(10):e2006497. doi: 10.1371/journal.pbio.2006497 (PMC6191076; doi:10.1371/journal.pbio.2006497)
Supplement: S3 Data — (XLSX) [file pbio.2006497.s007.xlsx]

## Sheet: S1_Fig data
				S1_Fig A									S1_Fig B								S1_Fig C
		Water		Nicotine (female derived)		Nicotine (male derived)					Water		Nicotine (female derived)		Nicotine (male derived)				Water		Nicotine (female derived)		Nicotine (male derived)
		Male	Female	Male	Female	Male	Female				Male	Female	Male	Female	Male	Female			Male	Female	Male	Female	Male	Female
		3055	9584	4196	7761	6443	8760				70.5006	66.5149	51.6885	70.6265	53.4186	28.5932			60	75.8621	45	65.9091	66.6667	71.4286
		6666	11220	6590	5468	6422	11279				44.0175	66.1606	63.7191	76.2665	66.4186	37.1699			52.6316	57.1429	88.2353	62.5	54.5455	60.8696
		8970	8226	2787	6573	4257	9692				72.5458	73.2884	66.1657	62.0744	50.7586	61.5443			58.3333	46.875	65	42.3077	61.5385	78.9474
		4814	7366	3952	12060	4739	5719				71.0635	61.7972	59.8435	61.2979	44.8333	47.0597			48.6486	44.4444	78.2609	50	54.5455	37.5
		6404	7171	7825	7398	4779	7213				72.3545	60.4327	71.0138	48.6977	64.1562	60.9481			60	52.6316	52.381	38.0952	47.0588	84.6154
		9030	2219	2533	2740	6111	7577				77.9579	79.3009	63.3906	66.7769	54.9699	36.2729			87.5	46.4286	62.069	41.3793	81.8182	48
		6648	2456	7643	4050	2231	2682				55.2795	57.1286	77.4042	45.8858	74.6235	74.8511			75	58.6207	47.0588	66.6667	57.6923	50
		6970	6280	5674	5031	2985	5312				66.7225	48.2116	54.7016	37.8185	65.4056	40.0719			73.3333	74.1936	68	66.6667	42.8571	25
		2844	5061	4229	4412		2090				73.1389	57.5441	73.0694		64.5034	73.218			60	61.5385	79.1667	51.6129	72.2222	68.9655
		3447	6873	4788	7078		7411				60.7113		81.3899		67.7842				61.2903	66.6667	61.5385	58.3333	56	80.7692
		7223	2665	3092	4040		11730				62.762		79.018						62.963	57.8947	68.75	54.8387	44.4444	70.3704
			8352	7732	4045		7717			MEAN	66.0958	63.3755	67.4004	58.6805	60.6872	51.081			57.8947			35.7143	57.1429	61.9048
			8367	5689	5996					STD	9.79853	9.24407	9.86068	13.2798	9.19987	17.0212			71.4286
			3217							SEM	19.9286	3.08136	20.322	4.69513	2.90926	5.67374		MEAN	63.771	58.3908	65.0418	52.8353	58.0443	61.5309
			5231															STD	10.4306	10.6705	13.569	11.4542	11.3564	18.2566
			4359															SEM	2.89293	3.21729	4.0912	3.30655	3.27832	5.27022
			3872
	MEAN	6006.45	6030.53	5133.08	5896.31	4745.88	7265.17
	STD	2191.4	2677.02	1885.58	2397.35	1568.38	2992.24
	SEM	660.732	649.272	522.965	664.904	554.505	863.784
