# Supplementary material for: Nicotine exposure of male mice produces behavioral impairment in multiple generations of descendants
Source: PLoS Biol. 2018 Oct 16;16(10):e2006497. doi: 10.1371/journal.pbio.2006497 (PMC6191076; doi:10.1371/journal.pbio.2006497)
Supplement: S4 Data — (XLSX) [file pbio.2006497.s008.xlsx]

## Sheet: Fig 3
				Fig 3B									Fig 3C
		Water		Nicotine (female derived)		Nicotine (male derived)					Water		Nicotine (female derived)		Nicotine (male derived)
		Male	Female	Male	Female	Male	Female				Male	Female	Male	Female	Male	Female
		75.5	99	82	96.5	61.5	24				6.5	6	12.5	12.5	12.5	5
		31	9.5	194	28	58	42				5	2.5	18.5	3.5	15.5	9
		18.5	9.5	104	5.5	7.5	30				4.5	8.5	12	4	0	4
		65	19.5	107	53.5	103	6.5				7.5	7.5	10	7.5	10	5
		41.5	117	-1	112	35	43.5				4.5	23.5	5	18.5	8	1
		29.5	5.5	95.5	29						4.5	2	10	3.5
		19	23.5	51.5	6						2.5	7	10.5	2
		-10.5	10.5	153.5	36.5						0.5	-0.5	17.5	9
		-3		180	23.5						2.5		9.5	6.5
		52.5		116.5	43.3889						4.5		12.5
				38									5
	MEAN	31.9	36.75	101.909	43.3889	53	29.2			MEAN	4.25	7.0625	11.1818	7.44444	9.2	4.8
	STD	27.6514	44.6238	59.2764	35.5135	35.3253	15.0939			STD	2.01729	7.34087	4.24425	5.28822	5.85875	2.86356
	SEM	8.74414	15.7769	17.8725	11.2304	15.7979	6.75019			SEM	0.637922	2.59539	1.27969	1.67228	2.62011	1.28062
